# Supplementary material for: Causality between six psychiatric disorders and digestive tract cancers risk: a two-sample Mendelian randomization study
Source: Sci Rep. 2024 Jul 19;14:16689. doi: 10.1038/s41598-024-66535-7 (PMC11271641; doi:10.1038/s41598-024-66535-7)
Supplement: Supplementary file 7 — Supplementary Table 1. [file 41598_2024_66535_MOESM7_ESM.xlsx]

## Sheet: Sheet1
Table S1.1. Characteristics of instrumental variables for Schizophrenia
Number	SNP	EA	OA	Samplesize	EAF	β	SE	P value	F value
1	rs6715366	G	A	320404	0.723	-0.0540972	0.0097	2.49e-08	31.1033
2	rs113113059	T	C	320404	0.796	0.0582972	0.0107	4.89e-08	29.6844
3	rs10873538	T	G	320404	0.654	-0.0665031	0.0091	3.01e-13	53.4074
4	rs2532240	C	T	320404	0.61	0.0608034	0.0091	2.58e-11	44.6451
5	rs55938136	A	G	320404	0.799	0.0614995	0.0108	1.23e-08	32.4262
6	rs1892346	T	A	320404	0.428	-0.0484027	0.0088	3.56e-08	30.2534
7	rs7515363	C	T	320404	0.389	0.0535029	0.0089	1.84e-09	36.1388
8	rs11680723	C	G	320404	0.816	-0.0864951	0.0113	2.05e-14	58.5904
9	rs3963519	C	T	320404	0.406	-0.0683003	0.0087	5.69e-15	61.632
10	rs56335113	A	G	320404	0.316	0.064701	0.0094	6.02e-12	47.3769
11	rs11263861	G	A	320404	0.318	-0.0521041	0.0093	2.02e-08	31.3891
12	rs1915019	A	G	320404	0.265	0.0570984	0.0098	6.57e-09	33.9466
13	rs308697	C	A	320404	0.574	0.0501036	0.0087	8.83e-09	33.1665
14	rs12310367	A	G	320404	0.65	-0.0517039	0.0091	1.21e-08	32.2823
15	rs1727302	G	A	320404	0.271	0.0736036	0.0098	4.92e-14	56.4086
16	rs5757730	A	G	320404	0.462	-0.0557982	0.0088	1.93e-10	40.2045
17	rs167924	A	G	320404	0.359	-0.0501992	0.009	2.34e-08	31.1106
18	rs72943392	G	C	320404	0.707	-0.0534957	0.0096	2.39e-08	31.0524
19	rs9876421	C	T	320404	0.645	-0.0625033	0.0092	9.19e-12	46.1562
20	rs6549963	T	C	320404	0.596	0.0483043	0.0088	4.31e-08	30.1305
21	rs6538539	G	T	320404	0.462	0.0567961	0.0086	4.43e-11	43.6155
22	rs10777956	A	G	320404	0.37	-0.0499994	0.0089	1.75e-08	31.5609
23	rs7575796	A	G	320404	0.917	0.0963006	0.0172	2.07e-08	31.3474
24	rs10086619	A	G	320404	0.831	-0.0722052	0.0116	4.97e-10	38.7454
25	rs4702	G	A	320404	0.461	0.0843044	0.0089	2.79e-21	89.7264
26	rs11210892	G	A	320404	0.347	0.0635005	0.0091	2.68e-12	48.6935
Table S1.2. Characteristics of instrumental variables for Bipolar Disorde
Number	SNP	EA	OA	Samplesize	EAF	β	SE	P value	F value
1	rs4619651	G	A	413466	0.691	0.0660967	0.0101	5.17e-11	42.8269
2	rs5758064	T	C	413466	0.524	0.0526968	0.0094	1.79e-08	31.4277
3	rs12932628	G	T	413466	0.523	-0.0570996	0.0099	6.87e-09	33.2656
4	rs228768	G	T	413466	0.323	0.064701	0.0102	2.45e-10	40.2366
5	rs35958438	G	A	413466	0.783	0.065104	0.0117	2.72e-08	30.963
6	rs115694474	T	A	413466	0.812	0.0656005	0.0119	3.32e-08	30.3892
7	rs62581014	C	T	413466	0.62	-0.0652001	0.0117	2.77e-08	31.0545
8	rs9834970	T	C	413466	0.487	-0.0824038	0.0094	1.28e-18	76.8491
9	rs10737496	C	T	413466	0.467	0.0542041	0.0094	7.46e-09	33.2512
10	rs28565152	G	A	413466	0.744	-0.0663001	0.0112	3.29e-09	35.0422
11	rs11764361	A	G	413466	0.671	0.0611986	0.0104	4.56e-09	34.6271
12	rs11870683	T	A	413466	0.657	0.0572023	0.0103	3.15e-08	30.8427
13	rs2577831	C	A	413466	0.52	0.0661996	0.0093	1.44e-12	50.6694
14	rs6992333	A	G	413466	0.569	-0.0603022	0.01	1.69e-09	36.3635
15	rs113779084	G	A	413466	0.685	-0.0751008	0.0102	2.13e-13	54.2111
16	rs112481526	A	G	413466	0.719	-0.0622052	0.0105	3.33e-09	35.0974
17	rs2273738	C	T	413466	0.846	-0.0916987	0.0137	1.81e-11	44.8008
18	rs1487445	C	T	413466	0.502	-0.0732053	0.0093	3.63e-15	61.9611
19	rs35306827	G	A	413466	0.773	0.0657971	0.0112	4.06e-09	34.5126
20	rs12575685	G	A	413466	0.674	-0.0648052	0.0102	1.71e-10	40.3664
21	rs12154473	A	G	413466	0.389	-0.0575973	0.0096	2.28e-09	35.9967
22	rs2693698	A	G	413466	0.439	-0.0525994	0.0094	2.61e-08	31.3117
23	rs28455634	G	A	413466	0.626	0.0627025	0.01	3.04e-10	39.316
24	rs7199910	T	G	413466	0.649	-0.0557982	0.0099	1.61e-08	31.7665
25	rs4331993	T	A	413466	0.633	-0.054604	0.0098	2.3e-08	31.0454
26	rs13044225	A	G	413466	0.528	-0.0536012	0.0095	1.73e-08	31.8348
27	rs61846516	C	G	413466	0.935	-0.132595	0.0194	8.1e-12	46.7142
28	rs4702	G	A	413466	0.457	0.0560022	0.0097	8.13e-09	33.3324
29	rs174592	A	G	413466	0.619	-0.0711953	0.0097	1.97e-13	53.8715
30	rs475805	G	A	413466	0.228	-0.0663962	0.0112	2.99e-09	35.144
31	rs678397	T	C	413466	0.466	0.0526019	0.0094	1.89e-08	31.3147
32	rs4672	G	A	413466	0.917	-0.100605	0.0173	6.26e-09	33.818
33	rs2126180	G	A	413466	0.537	-0.0564963	0.0094	1.88e-09	36.123
34	rs10255167	G	A	413466	0.216	-0.065499	0.0118	2.65e-08	30.8109
35	rs532086	T	C	413466	0.867	0.0897036	0.0139	1.16e-10	41.6476
36	rs2159100	C	T	413466	0.651	-0.0772051	0.0098	3.98e-15	62.064
37	rs13417268	C	G	413466	0.768	0.0611986	0.011	3e-08	30.9526
38	rs10866641	T	C	413466	0.578	0.0621012	0.0094	4.18e-11	43.646
39	rs13195401	G	T	413466	0.924	0.1353	0.0175	1.24e-14	59.7748
40	rs6954854	G	A	413466	0.437	0.0582972	0.0094	6.3e-10	38.4627
41	rs12672003	A	G	413466	0.883	-0.0887984	0.0156	1.13e-08	32.4012
42	rs748455	T	C	413466	0.713	0.0656005	0.0103	1.8e-10	40.5639
43	rs62011709	T	A	413466	0.771	0.0621012	0.011	1.59e-08	31.8724
44	rs10455979	C	G	413466	0.512	-0.0544984	0.0095	8.84e-09	32.9095
45	rs2953928	G	A	413466	0.941	-0.111904	0.0202	2.82e-08	30.6895
46	rs67712855	T	G	413466	0.704	0.0669014	0.0103	7.7e-11	42.1886
47	rs237460	C	T	413466	0.562	-0.0553964	0.0094	4.2e-09	34.7303
48	rs62489493	C	G	413466	0.856	-0.0898044	0.0135	2.9e-11	44.2514
49	rs6887473	G	A	413466	0.728	0.0605964	0.0105	7.65e-09	33.3054
50	rs6865469	G	T	413466	0.711	-0.0577033	0.0103	2.33e-08	31.3853
51	rs6946056	A	C	413466	0.381	-0.053	0.0097	4.34e-08	29.8544
52	rs4447398	A	C	413466	0.137	0.0822986	0.0138	2.75e-09	35.5653
Table S1.3. Characteristics of instrumental variables for Major Depressive Disorder
Number	SNP	EA	OA	Samplesize	EAF	β	SE	P value	F value
1	rs843812	A	G	807553	0.4117	0.0248	0.0044	1.73678e-08	31.7686
2	rs59283172	A	G	807553	0.1081	-0.039	0.007	2.52659e-08	31.0408
3	rs7152906	T	C	807553	0.4804	-0.0258	0.0043	1.97318e-09	36
4	rs3099439	T	C	807553	0.5351	-0.0241	0.0043	2.08675e-08	31.4121
5	rs9529314	A	G	807553	0.2028	-0.0335	0.0053	2.60289e-10	39.9519
6	rs2111592	A	G	807553	0.3141	0.0263	0.0046	1.08172e-08	32.6886
7	rs17410557	T	C	807553	0.6083	-0.0267	0.0044	1.29366e-09	36.8228
8	rs2876520	C	G	807553	0.5312	-0.026	0.0043	1.48016e-09	36.5603
9	rs12631196	A	G	807553	0.4226	0.0241	0.0044	4.31931e-08	30.0005
10	rs150346963	T	C	807553	0.4118	0.0283	0.0044	1.26087e-10	41.3683
11	rs3807865	A	G	807553	0.4105	0.031	0.0044	1.84857e-12	49.6384
12	rs2568958	A	G	807553	0.6042	0.0382	0.0044	3.89492e-18	75.374
13	rs7797112	T	C	807553	0.7467	0.027	0.0049	3.58418e-08	30.3623
14	rs2247523	C	G	807553	0.53	-0.0243	0.0043	1.59366e-08	31.9356
15	rs7241572	A	G	807553	0.2047	0.0323	0.0054	2.21117e-09	35.7781
16	rs508502	T	C	807553	0.2992	-0.0264	0.0048	3.79791e-08	30.25
17	rs4131791	T	C	807553	0.4075	-0.0269	0.0044	9.73861e-10	37.3765
18	rs198457	T	C	807553	0.1886	-0.0315	0.0056	1.85508e-08	31.6406
19	rs7551758	T	G	807553	0.4671	-0.0283	0.0043	4.66053e-11	43.3148
20	rs1950829	A	G	807553	0.4827	0.0297	0.0043	4.95091e-12	47.7063
21	rs115938232	A	G	807553	0.9401	-0.0641	0.0092	3.22872e-12	48.5445
22	rs263645	A	T	807553	0.5409	0.0251	0.0043	5.30824e-09	34.073
23	rs7525662	A	C	807553	0.5003	-0.0283	0.0043	4.66053e-11	43.3148
24	rs12967855	A	G	807553	0.3303	0.0294	0.0046	1.64477e-10	40.8488
25	rs9074	A	G	807553	0.2597	0.031	0.0049	2.50735e-10	40.025
26	rs12919291	C	G	807553	0.1884	0.0327	0.0055	2.75691e-09	35.3484
27	rs4730387	A	T	807553	0.4659	0.0238	0.0043	3.11435e-08	30.6349
28	rs2214123	A	G	807553	0.3534	0.0261	0.0045	6.63149e-09	33.64
29	rs1021363	A	G	807553	0.3566	0.03	0.0045	2.61678e-11	44.4444
30	rs1931388	A	G	807553	0.5958	0.0295	0.0044	2.02034e-11	44.9509
31	rs62535714	A	G	807553	0.1639	0.0339	0.0058	5.07093e-09	34.162
32	rs2418449	T	C	807553	0.719	0.0281	0.0048	4.79408e-09	34.2713
33	rs4141983	T	C	807553	0.674	0.0264	0.0046	9.51639e-09	32.9376
34	rs2488389	A	G	807553	0.2179	-0.0295	0.0052	1.40255e-08	32.1838
35	rs9596774	T	C	807553	0.3261	0.0255	0.0046	2.96522e-08	30.7302
36	rs12040241	T	C	807553	0.6194	0.0259	0.0044	3.94785e-09	34.6493
37	rs6656912	T	C	807553	0.4273	-0.0252	0.0043	4.61572e-09	34.3451
38	rs66511648	T	C	807553	0.716	-0.0297	0.0048	6.11258e-10	38.2852
39	rs67981811	C	G	807553	0.8944	0.062	0.007	8.20913e-19	78.449
40	rs30266	A	G	807553	0.3271	0.0366	0.0046	1.76943e-15	63.3062
41	rs4938021	T	C	807553	0.622	0.0278	0.0044	2.64659e-10	39.9194
42	rs76954012	A	T	807553	0.0931	0.0412	0.0074	2.5832e-08	30.9978
43	rs9364755	A	G	807553	0.7738	-0.0283	0.0051	2.87276e-08	30.7916
44	rs10501696	A	G	807553	0.5052	0.0295	0.0044	2.02034e-11	44.9509
45	rs7721129	A	G	807553	0.5343	0.029	0.0043	1.53887e-11	45.484
46	rs11579246	A	G	807553	0.9086	0.0491	0.0075	5.88355e-11	42.8588
47	rs72948506	A	G	807553	0.2975	0.0265	0.0047	1.71739e-08	31.7904
48	rs59082935	T	C	807553	0.1342	0.0363	0.0066	3.79791e-08	30.25
49	rs28541419	C	G	807553	0.7692	0.0292	0.0052	1.96125e-08	31.5325
50	rs12967143	C	G	807553	0.7012	-0.0345	0.0047	2.12916e-13	53.8818
51	rs7617480	A	C	807553	0.2261	0.029	0.0051	1.29841e-08	32.3337
52	rs754287	A	T	807553	0.3664	-0.0289	0.0045	1.34299e-10	41.2449
53	rs11612312	T	C	807553	0.7965	-0.0309	0.0054	1.0514e-08	32.7438
Table S1.4. Characteristics of instrumental variables for Attention Deficit Hyperactivity Disorder
Number	SNP	EA	OA	Samplesize	EAF	β	SE	P value	F value
1	rs1162202	C	T	225534	0.63	0.0613961	0.0102	1.92e-09	36.2311
2	rs6082363	T	C	225534	0.296	0.0703	0.0101	4.38e-12	48.4471
3	rs549845	G	A	225534	0.321	0.0788019	0.0102	9.03e-15	59.6861
4	rs4925811	T	G	225534	0.515	-0.0579999	0.0101	8.3e-09	32.9771
5	rs2886697	G	A	225534	0.634	0.0587971	0.0096	7.9e-10	37.5119
6	rs11255890	C	A	225534	0.389	0.0530003	0.0097	4.14e-08	29.8548
7	rs6537401	G	A	225534	0.66	-0.0568032	0.01	1.4e-08	32.266
8	rs2582895	C	A	225534	0.634	0.0724974	0.0096	4.09e-14	57.0299
9	rs17576773	C	T	225534	0.888	0.0963006	0.0151	1.63e-10	40.6728
10	rs114142727	C	G	225534	0.988	0.250603	0.0403	5.13e-10	38.669
11	rs115111850	A	G	225534	0.944	-0.114895	0.0204	1.71e-08	31.7205
12	rs17718444	C	T	225534	0.695	0.0611986	0.0103	2.87e-09	35.3027
13	rs1438898	A	C	225534	0.762	0.0628997	0.0108	4.88e-09	33.9195
14	rs704061	T	C	225534	0.554	-0.0559039	0.0094	2.3e-09	35.3695
15	rs11596214	G	A	225534	0.597	0.0528012	0.0095	3.17e-08	30.8915
16	rs2025286	A	C	225534	0.553	-0.0548998	0.0093	4e-09	34.8478
17	rs77960	G	A	225534	0.665	-0.0732053	0.01	2.46e-13	53.5902
18	rs76284431	T	A	225534	0.847	-0.0816006	0.0134	1.19e-09	37.0832
19	rs2311059	G	A	225534	0.314	-0.0580953	0.0105	3.16e-08	30.6128
20	rs10875612	C	T	225534	0.483	-0.0542978	0.0093	5.62e-09	34.0878
21	rs7844069	T	G	225534	0.428	0.0551982	0.0095	6.74e-09	33.76
22	rs76857496	C	A	225534	0.87	0.0800027	0.014	1.24e-08	32.6553
23	rs4916723	A	C	225534	0.553	-0.0852965	0.011	9.48e-15	60.128
24	rs9969232	G	A	225534	0.344	-0.0683003	0.01	9.98e-12	46.6492
25	rs73145587	A	T	225534	0.91	0.101301	0.0184	3.67e-08	30.3106
26	rs7506904	G	A	225534	0.343	-0.0559039	0.0098	1.24e-08	32.5411
Table S1.5. Characteristics of instrumental variables for Autism Spectrum Disorder
Number	SNP	EA	OA	Samplesize	EAF	β	SE	P value	F value
1	rs9285005	A	G	15954	0.124	-0.221395	0.0466	2.02e-06	22.5717
2	rs9393486	A	G	15954	0.4103	-0.131704	0.0286	4.08e-06	21.2065
3	rs1088553	T	C	15954	0.6478	-0.137803	0.0287	1.6e-06	23.0545
4	rs78927543	T	G	15954	0.04485	-0.397899	0.0862	3.93e-06	21.3074
5	rs1513723	C	G	15954	0.4169	-0.131602	0.0288	4.74e-06	20.8804
6	rs7836146	A	C	15954	0.2058	-0.164097	0.0334	9.16e-07	24.1383
7	rs7026354	A	G	15954	0.4868	0.158899	0.0274	6.7e-09	33.6313
8	rs66847009	T	C	15954	0.09763	-0.2409	0.0494	1.07e-06	23.7805
9	rs112096205	A	G	15954	0.06728	0.247703	0.0512	1.29e-06	23.4058
10	rs6079556	A	C	15954	0.434	-0.130701	0.0276	2.18e-06	22.4254
Table S1.6. Characteristics of instrumental variables for Panic Disorder
Number	SNP	EA	OA	Samplesize	EAF	β	SE	P value	F value
1	rs77338525	T	C	10240	0.0363	0.581098	0.1163	5.83e-07	24.9654
2	rs12289248	T	C	10240	0.36	0.19	0.0409	3.42e-06	21.5805
3	rs1912779	T	G	10240	0.111	0.3298	0.0682	1.32e-06	23.3847
4	rs79918695	T	C	10240	0.906	-0.3384	0.0681	6.83e-07	24.6926
5	rs112586150	A	G	10240	0.044	0.457697	0.0981	3.1e-06	21.768
6	rs79919349	A	G	10240	0.0248	0.815798	0.1619	4.71e-07	25.3905
7	rs55888696	A	C	10240	0.0236	0.786401	0.1569	5.35e-07	25.1213
8	rs150769867	A	G	10240	0.981	-0.797308	0.1728	3.94e-06	21.2895
9	rs144783209	T	G	10240	0.0384	0.531998	0.1105	1.47e-06	23.179
10	rs72737735	T	C	10240	0.0645	0.462998	0.0994	3.23e-06	21.6963
11	rs142111923	A	G	10240	0.0172	0.923	0.1842	5.39e-07	25.1087
12	rs77941126	A	T	10240	0.875	-0.303798	0.0641	2.16e-06	22.4623
13	rs41280169	T	C	10240	0.0605	0.505497	0.1013	6e-07	24.9011
SNP:single nucleotide polymorphisms; EA: effect allele; OA: other allele; EAF: effect allele frequency; SE, standard error
