# Supplementary material for: Causality between six psychiatric disorders and digestive tract cancers risk: a two-sample Mendelian randomization study
Source: Sci Rep. 2024 Jul 19;14:16689. doi: 10.1038/s41598-024-66535-7 (PMC11271641; doi:10.1038/s41598-024-66535-7)
Supplement: Supplementary file 8 — Supplementary Table 2. [file 41598_2024_66535_MOESM8_ESM.xlsx]

## Sheet: Sheet1
Table S2.1. SNPs from GWAS on Schizophrenia and Esophagus cancer
				Exposure (Schizophrenia)					Outcome (Esophagus cancer)
Number	SNP	EA	OA	EAF	β	SE	P value		Samplesize	EAF	β	SE	P value
1	rs10086619	A	G	0.831	-0.0722052	0.0116	4.97e-10		456276	0.834018	0.0286717	0.136514	0.833646
2	rs10777956	A	G	0.37	-0.0499994	0.0089	1.75e-08		456276	0.370323	0.0283197	0.105194	0.787764
3	rs10873538	T	G	0.654	-0.0665031	0.0091	3.01e-13		456276	0.660133	-0.12631	0.107116	0.238324
4	rs11210892	G	A	0.347	0.0635005	0.0091	2.68e-12		456276	0.324883	-0.0931302	0.10788	0.387984
5	rs11263861	G	A	0.318	-0.0521041	0.0093	2.02e-08		456276	0.306996	-0.0164196	0.109975	0.881314
6	rs113113059	T	C	0.796	0.0582972	0.0107	4.89e-08		456276	0.78093	-0.17329	0.122634	0.157635
7	rs11680723	C	G	0.816	-0.0864951	0.0113	2.05e-14		456276	0.817242	0.211306	0.130601	0.105674
8	rs12310367	A	G	0.65	-0.0517039	0.0091	1.21e-08		456276	0.666014	-0.0166293	0.10724	0.876769
9	rs167924	A	G	0.359	-0.0501992	0.009	2.34e-08		456276	0.376838	-0.0108312	0.104538	0.917479
10	rs1727302	G	A	0.271	0.0736036	0.0098	4.92e-14		456276	0.246635	0.111081	0.117421	0.344143
11	rs1892346	T	A	0.428	-0.0484027	0.0088	3.56e-08		456276	0.436987	-0.0201318	0.102988	0.845019
12	rs1915019	A	G	0.265	0.0570984	0.0098	6.57e-09		456276	0.237849	0.115565	0.119146	0.332075
13	rs308697	C	A	0.574	0.0501036	0.0087	8.83e-09		456276	0.561484	0.0593658	0.101687	0.559349
14	rs3963519	C	T	0.406	-0.0683003	0.0087	5.69e-15		456276	0.416924	-0.346476	0.103143	0.000781708
15	rs4702	G	A	0.461	0.0843044	0.0089	2.79e-21		456276	0.443473	-0.136349	0.101754	0.18025
16	rs55938136	A	G	0.799	0.0614995	0.0108	1.23e-08		456276	0.775188	-0.148113	0.121068	0.221185
17	rs56335113	A	G	0.316	0.064701	0.0094	6.02e-12		456276	0.306113	0.00848091	0.110644	0.938902
18	rs5757730	A	G	0.462	-0.0557982	0.0088	1.93e-10		456276	0.500901	0.0726726	0.101668	0.474729
19	rs6538539	G	T	0.462	0.0567961	0.0086	4.43e-11		456276	0.44587	0.134627	0.101826	0.186127
20	rs6549963	T	C	0.596	0.0483043	0.0088	4.31e-08		456276	0.574026	-0.15912	0.103416	0.123892
21	rs6715366	G	A	0.723	-0.0540972	0.0097	2.49e-08		456276	0.723041	0.0199711	0.113098	0.859836
22	rs72943392	G	C	0.707	-0.0534957	0.0096	2.39e-08		456276	0.719722	0.00991596	0.11315	0.930166
23	rs7515363	C	T	0.389	0.0535029	0.0089	1.84e-09		456276	0.384885	-0.0216738	0.104703	0.836007
24	rs7575796	A	G	0.917	0.0963006	0.0172	2.07e-08		456276	0.929263	-0.210692	0.200502	0.29334
25	rs9876421	C	T	0.645	-0.0625033	0.0092	9.19e-12		456276	0.657406	-0.065273	0.106506	0.539969
Table S2.2. SNPs from GWAS on BD and Esophagus cancer
				Exposure (BD)					Outcome (Esophagus cancer)
Number	SNP	EA	OA	EAF	β	SE	P value		Samplesize	EAF	β	SE	P value
1	rs10255167	G	A	0.216	-0.065499	0.0118	2.65e-08		456276	0.221858	-0.0153938	0.121775	0.899405
2	rs10455979	C	G	0.512	-0.0544984	0.0095	8.84e-09		456276	0.524473	-0.057779	0.102986	0.574773
3	rs10737496	C	T	0.467	0.0542041	0.0094	7.46e-09		456276	0.461703	-0.097666	0.101606	0.336439
4	rs10866641	T	C	0.578	0.0621012	0.0094	4.18e-11		456276	0.563547	0.0121811	0.102409	0.905318
5	rs112481526	A	G	0.719	-0.0622052	0.0105	3.33e-09		456276	0.738456	-0.0620086	0.115238	0.590514
6	rs113779084	G	A	0.685	-0.0751008	0.0102	2.13e-13		456276	0.704532	0.047638	0.112635	0.672339
7	rs115694474	T	A	0.812	0.0656005	0.0119	3.32e-08		456276	0.808921	-0.00706625	0.128843	0.956263
8	rs11764361	A	G	0.671	0.0611986	0.0104	4.56e-09		456276	0.658758	0.032527	0.106814	0.760731
9	rs11870683	T	A	0.657	0.0572023	0.0103	3.15e-08		456276	0.651633	-0.11351	0.10625	0.285373
10	rs12154473	A	G	0.389	-0.0575973	0.0096	2.28e-09		456276	0.423164	0.0293535	0.103038	0.775736
11	rs12575685	G	A	0.674	-0.0648052	0.0102	1.71e-10		456276	0.688812	0.0155633	0.109474	0.88695
12	rs12672003	A	G	0.883	-0.0887984	0.0156	1.13e-08		456276	0.885562	-0.0615673	0.159619	0.699709
13	rs13044225	A	G	0.528	-0.0536012	0.0095	1.73e-08		456276	0.531405	-0.00899971	0.101126	0.929086
14	rs13195401	G	T	0.924	0.1353	0.0175	1.24e-14		456276	0.89167	-0.137777	0.162272	0.395852
15	rs13417268	C	G	0.768	0.0611986	0.011	3e-08		456276	0.758722	-0.168569	0.118435	0.154647
16	rs1487445	C	T	0.502	-0.0732053	0.0093	3.63e-15		456276	0.517464	0.0891263	0.101409	0.379468
17	rs174592	A	G	0.619	-0.0711953	0.0097	1.97e-13		456276	0.627594	0.193223	0.104824	0.0652841
18	rs2126180	G	A	0.537	-0.0564963	0.0094	1.88e-09		456276	0.53366	-0.084307	0.101319	0.405353
19	rs2159100	C	T	0.651	-0.0772051	0.0098	3.98e-15		456276	0.664844	0.0469271	0.107128	0.661351
20	rs2273738	C	T	0.846	-0.0916987	0.0137	1.81e-11		456276	0.861642	-0.0781714	0.148589	0.598824
21	rs228768	G	T	0.323	0.064701	0.0102	2.45e-10		456276	0.303052	-0.0066488	0.11154	0.952467
22	rs237460	C	T	0.562	-0.0553964	0.0094	4.2e-09		456276	0.580481	0.02097	0.102763	0.838305
23	rs2577831	C	A	0.52	0.0661996	0.0093	1.44e-12		456276	0.522544	-0.0959003	0.101315	0.343867
24	rs2693698	A	G	0.439	-0.0525994	0.0094	2.61e-08		456276	0.458587	0.0848259	0.102535	0.408075
25	rs28455634	G	A	0.626	0.0627025	0.01	3.04e-10		456276	0.618783	0.0143462	0.10396	0.890243
26	rs28565152	G	A	0.744	-0.0663001	0.0112	3.29e-09		456276	0.751232	0.0104888	0.118607	0.929532
27	rs2953928	G	A	0.941	-0.111904	0.0202	2.82e-08		456276	0.939474	0.0689154	0.21245	0.745647
28	rs35306827	G	A	0.773	0.0657971	0.0112	4.06e-09		456276	0.775466	0.0657573	0.121297	0.587738
29	rs35958438	G	A	0.783	0.065104	0.0117	2.72e-08		456276	0.774156	-0.0600401	0.121122	0.620106
30	rs4331993	T	A	0.633	-0.054604	0.0098	2.3e-08		456276	0.65538	-0.038486	0.106446	0.717685
31	rs4447398	A	C	0.137	0.0822986	0.0138	2.75e-09		456276	0.126688	0.216344	0.154703	0.161979
32	rs4619651	G	A	0.691	0.0660967	0.0101	5.17e-11		456276	0.680261	-0.120111	0.108216	0.267033
33	rs4672	G	A	0.917	-0.100605	0.0173	6.26e-09		456276	0.917808	0.274979	0.184639	0.136413
34	rs4702	G	A	0.457	0.0560022	0.0097	8.13e-09		456276	0.443473	-0.136349	0.101754	0.18025
35	rs475805	G	A	0.228	-0.0663962	0.0112	2.99e-09		456276	0.23327	-0.0280346	0.120025	0.815316
36	rs532086	T	C	0.867	0.0897036	0.0139	1.16e-10		456276	0.840908	-0.23882	0.138696	0.0850879
37	rs5758064	T	C	0.524	0.0526968	0.0094	1.79e-08		456276	0.523909	0.0536441	0.102306	0.600036
38	rs61846516	C	G	0.935	-0.132595	0.0194	8.1e-12		456276	0.950319	-0.0358924	0.233466	0.877817
39	rs62011709	T	A	0.771	0.0621012	0.011	1.59e-08		456276	0.766569	0.0509067	0.119458	0.670001
40	rs62489493	C	G	0.856	-0.0898044	0.0135	2.9e-11		456276	0.867664	-0.219674	0.1498	0.142527
41	rs67712855	T	G	0.704	0.0669014	0.0103	7.7e-11		456276	0.711212	-0.0302341	0.111661	0.786571
42	rs678397	T	C	0.466	0.0526019	0.0094	1.89e-08		456276	0.458206	-0.0440725	0.101535	0.664242
43	rs6865469	G	T	0.711	-0.0577033	0.0103	2.33e-08		456276	0.730878	-0.166504	0.115684	0.150067
44	rs6887473	G	A	0.728	0.0605964	0.0105	7.65e-09		456276	0.70232	0.288258	0.111825	0.00994458
45	rs6946056	A	C	0.381	-0.053	0.0097	4.34e-08		456276	0.402313	0.00805466	0.103312	0.937856
46	rs6954854	G	A	0.437	0.0582972	0.0094	6.3e-10		456276	0.42125	0.124473	0.102987	0.226806
47	rs6992333	A	G	0.569	-0.0603022	0.01	1.69e-09		456276	0.570108	-0.0133754	0.102582	0.89626
48	rs7199910	T	G	0.649	-0.0557982	0.0099	1.61e-08		456276	0.658521	-0.00330019	0.1068	0.975349
49	rs748455	T	C	0.713	0.0656005	0.0103	1.8e-10		456276	0.706835	-0.178509	0.111029	0.107884
50	rs9834970	T	C	0.487	-0.0824038	0.0094	1.28e-18		456276	0.501727	-0.140567	0.100901	0.163581
Table S2.3. SNPs from GWAS on MDD and Esophagus cancer
				Exposure (MDD)					Outcome (Esophagus cancer)
Number	SNP	EA	OA	EAF	β	SE	P value		Samplesize	EAF	β	SE	P value
1	rs1021363	A	G	0.3566	0.03	0.0045	2.61678e-11		456276	0.356909	0.102759	0.106097	0.332772
2	rs10501696	A	G	0.5052	0.0295	0.0044	2.02034e-11		456276	0.506535	0.156326	0.106301	0.141398
3	rs11579246	A	G	0.9086	0.0491	0.0075	5.88355e-11		456276	0.912578	-0.229425	0.17934	0.200799
4	rs115938232	A	G	0.9401	-0.0641	0.0092	3.22872e-12		456276	0.940729	-0.0195064	0.214877	0.927668
5	rs11612312	T	C	0.7965	-0.0309	0.0054	1.0514e-08		456276	0.799572	0.0440206	0.127243	0.729374
6	rs12040241	T	C	0.6194	0.0259	0.0044	3.94785e-09		456276	0.620592	-0.070661	0.104305	0.498125
7	rs12631196	A	G	0.4226	0.0241	0.0044	4.31931e-08		456276	0.418906	-0.0799203	0.102884	0.437277
8	rs12919291	C	G	0.1884	0.0327	0.0055	2.75691e-09		456276	0.187669	0.0615426	0.130291	0.63668
9	rs12967143	C	G	0.7012	-0.0345	0.0047	2.12916e-13		456276	0.703184	0.116735	0.111843	0.296608
10	rs12967855	A	G	0.3303	0.0294	0.0046	1.64477e-10		456276	0.328907	0.282899	0.108652	0.009222
11	rs150346963	T	C	0.4118	0.0283	0.0044	1.26087e-10		456276	0.409856	-0.0381465	0.103317	0.711966
12	rs17410557	T	C	0.6083	-0.0267	0.0044	1.29366e-09		456276	0.610419	-0.106862	0.103985	0.304107
13	rs1931388	A	G	0.5958	0.0295	0.0044	2.02034e-11		456276	0.596762	0.0140843	0.104022	0.892298
14	rs1950829	A	G	0.4827	0.0297	0.0043	4.95091e-12		456276	0.480287	-0.0830698	0.101312	0.41225
15	rs198457	T	C	0.1886	-0.0315	0.0056	1.85508e-08		456276	0.185351	-0.0921974	0.131775	0.484141
16	rs2111592	A	G	0.3141	0.0263	0.0046	1.08172e-08		456276	0.311458	-0.0144059	0.109321	0.895161
17	rs2214123	A	G	0.3534	0.0261	0.0045	6.63149e-09		456276	0.351033	-0.0491794	0.107398	0.64701
18	rs2247523	C	G	0.53	-0.0243	0.0043	1.59366e-08		456276	0.528393	0.0329994	0.101629	0.745405
19	rs2418449	T	C	0.719	0.0281	0.0048	4.79408e-09		456276	0.71975	-0.0432444	0.112655	0.701079
20	rs2488389	A	G	0.2179	-0.0295	0.0052	1.40255e-08		456276	0.217266	-0.0805283	0.123066	0.512886
21	rs2568958	A	G	0.6042	0.0382	0.0044	3.89492e-18		456276	0.602005	-0.067173	0.103206	0.515133
22	rs263645	A	T	0.5409	0.0251	0.0043	5.30824e-09		456276	0.542195	-0.0912201	0.10193	0.370826
23	rs28541419	C	G	0.7692	0.0292	0.0052	1.96125e-08		456276	0.772592	-0.075857	0.122348	0.535252
24	rs2876520	C	G	0.5312	-0.026	0.0043	1.48016e-09		456276	0.533197	0.0565184	0.103261	0.584149
25	rs30266	A	G	0.3271	0.0366	0.0046	1.76943e-15		456276	0.327681	0.186684	0.108007	0.083907
26	rs3099439	T	C	0.5351	-0.0241	0.0043	2.08675e-08		456276	0.538717	-0.166556	0.102771	0.10509
27	rs3807865	A	G	0.4105	0.031	0.0044	1.84857e-12		456276	0.41166	-0.000750382	0.102561	0.994162
28	rs4131791	T	C	0.4075	-0.0269	0.0044	9.73861e-10		456276	0.406057	0.0464277	0.10313	0.652576
29	rs4141983	T	C	0.674	0.0264	0.0046	9.51639e-09		456276	0.675453	0.0375283	0.108696	0.729899
30	rs4730387	A	T	0.4659	0.0238	0.0043	3.11435e-08		456276	0.464592	0.070871	0.103206	0.492276
31	rs4938021	T	C	0.622	0.0278	0.0044	2.64659e-10		456276	0.621396	0.0819108	0.104193	0.431782
32	rs508502	T	C	0.2992	-0.0264	0.0048	3.79791e-08		456276	0.297643	-0.0637643	0.112825	0.571964
33	rs59082935	T	C	0.1342	0.0363	0.0066	3.79791e-08		456276	0.125581	0.0213732	0.156465	0.891346
34	rs59283172	A	G	0.1081	-0.039	0.007	2.52659e-08		456276	0.106426	-0.138441	0.163718	0.397775
35	rs62535714	A	G	0.1639	0.0339	0.0058	5.07093e-09		456276	0.161453	0.143369	0.137841	0.29829
36	rs66511648	T	C	0.716	-0.0297	0.0048	6.11258e-10		456276	0.717004	-0.0875127	0.113251	0.43968
37	rs6656912	T	C	0.4273	-0.0252	0.0043	4.61572e-09		456276	0.427982	-0.0149517	0.10239	0.8839
38	rs67981811	C	G	0.8944	0.062	0.007	8.20913e-19		456276	0.88466	-0.0632658	0.157751	0.688384
39	rs7152906	T	C	0.4804	-0.0258	0.0043	1.97318e-09		456276	0.479839	-0.00893328	0.100997	0.929518
40	rs7241572	A	G	0.2047	0.0323	0.0054	2.21117e-09		456276	0.20264	0.0324596	0.127753	0.799433
41	rs72948506	A	G	0.2975	0.0265	0.0047	1.71739e-08		456276	0.299786	-0.103619	0.110614	0.348879
42	rs7525662	A	C	0.5003	-0.0283	0.0043	4.66053e-11		456276	0.505306	-0.111768	0.101291	0.269838
43	rs754287	A	T	0.3664	-0.0289	0.0045	1.34299e-10		456276	0.369002	0.137794	0.105565	0.191792
44	rs7551758	T	G	0.4671	-0.0283	0.0043	4.66053e-11		456276	0.466825	0.0610398	0.101523	0.547681
45	rs7617480	A	C	0.2261	0.029	0.0051	1.29841e-08		456276	0.225985	0.259115	0.121077	0.032348
46	rs76954012	A	T	0.0931	0.0412	0.0074	2.5832e-08		456276	0.0933185	-0.0483021	0.173286	0.780443
47	rs7721129	A	G	0.5343	0.029	0.0043	1.53887e-11		456276	0.534536	-0.0720904	0.101225	0.476354
48	rs7797112	T	C	0.7467	0.027	0.0049	3.58418e-08		456276	0.751232	-0.0363909	0.117098	0.755974
49	rs843812	A	G	0.4117	0.0248	0.0044	1.73678e-08		456276	0.410087	0.044001	0.10336	0.670321
50	rs9074	A	G	0.2597	0.031	0.0049	2.50735e-10		456276	0.259284	-0.0339818	0.11553	0.768652
51	rs9364755	A	G	0.7738	-0.0283	0.0051	2.87276e-08		456276	0.773507	-0.137451	0.120933	0.25571
52	rs9529314	A	G	0.2028	-0.0335	0.0053	2.60289e-10		456276	0.203478	-0.0222246	0.125871	0.859849
53	rs9596774	T	C	0.3261	0.0255	0.0046	2.96522e-08		456276	0.327689	0.00601063	0.107708	0.955497
Table S2.4. SNPs from GWAS on ADHD and Esophagus cancer
				Exposure (ADHD)					Outcome (Esophagus cancer)
Number	SNP	EA	OA	EAF	β	SE	P value		Samplesize	EAF	β	SE	P value
1	rs10875612	C	T	0.483	-0.0542978	0.0093	5.62e-09		456276	0.494955	-0.00490243	0.101993	0.961663
2	rs11255890	C	A	0.389	0.0530003	0.0097	4.14e-08		456276	0.382102	0.134659	0.105203	0.200548
3	rs114142727	C	G	0.988	0.250603	0.0403	5.13e-10		456276	0.987805	-0.660054	0.457788	0.14935
4	rs115111850	A	G	0.944	-0.114895	0.0204	1.71e-08		456276	0.940357	0.243362	0.213318	0.253934
5	rs11596214	G	A	0.597	0.0528012	0.0095	3.17e-08		456276	0.595692	0.105696	0.104893	0.313623
6	rs1162202	C	T	0.63	0.0613961	0.0102	1.92e-09		456276	0.612024	-0.015242	0.108626	0.88841
7	rs1438898	A	C	0.762	0.0628997	0.0108	4.88e-09		456276	0.75127	0.00988271	0.117403	0.932915
8	rs17576773	C	T	0.888	0.0963006	0.0151	1.63e-10		456276	0.874308	0.0494279	0.152355	0.745616
9	rs17718444	C	T	0.695	0.0611986	0.0103	2.87e-09		456276	0.679573	0.0501212	0.108763	0.64492
10	rs2025286	A	C	0.553	-0.0548998	0.0093	4e-09		456276	0.569004	0.0670749	0.103393	0.516508
11	rs2311059	G	A	0.314	-0.0580953	0.0105	3.16e-08		456276	0.300651	-0.106894	0.110458	0.333176
12	rs2582895	C	A	0.634	0.0724974	0.0096	4.09e-14		456276	0.620468	-0.0699409	0.10425	0.502288
13	rs2886697	G	A	0.634	0.0587971	0.0096	7.9e-10		456276	0.630823	-0.0681747	0.105063	0.516408
14	rs4916723	A	C	0.553	-0.0852965	0.011	9.48e-15		456276	0.58006	0.0952164	0.10475	0.363356
15	rs4925811	T	G	0.515	-0.0579999	0.0101	8.3e-09		456276	0.526308	-0.0201962	0.101645	0.842503
16	rs549845	G	A	0.321	0.0788019	0.0102	9.03e-15		456276	0.299706	-0.115342	0.1104	0.296129
17	rs6082363	T	C	0.296	0.0703	0.0101	4.38e-12		456276	0.288973	0.157877	0.111763	0.157772
18	rs6537401	G	A	0.66	-0.0568032	0.01	1.4e-08		456276	0.666586	-0.103885	0.107374	0.333289
19	rs704061	T	C	0.554	-0.0559039	0.0094	2.3e-09		456276	0.545574	-0.149879	0.101675	0.140458
20	rs73145587	A	T	0.91	0.101301	0.0184	3.67e-08		456276	0.897628	0.0841393	0.167607	0.615665
21	rs7506904	G	A	0.343	-0.0559039	0.0098	1.24e-08		456276	0.370161	-0.0389801	0.104671	0.709591
22	rs76284431	T	A	0.847	-0.0816006	0.0134	1.19e-09		456276	0.854882	-0.0505035	0.144452	0.726623
23	rs76857496	C	A	0.87	0.0800027	0.014	1.24e-08		456276	0.861758	0.0634573	0.146686	0.6653
24	rs77960	G	A	0.665	-0.0732053	0.01	2.46e-13		456276	0.672698	-0.188638	0.108026	0.0807725
25	rs7844069	T	G	0.428	0.0551982	0.0095	6.74e-09		456276	0.416832	-0.20102	0.102679	0.0502598
26	rs9969232	G	A	0.344	-0.0683003	0.01	9.98e-12		456276	0.348958	0.0310889	0.106671	0.77071
Table S2.5. SNPs from GWAS on ASD and Esophagus cancer
				Exposure (ASD)					Outcome (Esophagus cancer)
Number	SNP	EA	OA	EAF	β	SE	P value		Samplesize	EAF	β	SE	P value
1	rs1088553	T	C	0.6478	-0.137803	0.0287	1.6e-06		456276	0.622025	-0.0618293	0.104434	0.553824
2	rs112096205	A	G	0.06728	0.247703	0.0512	1.29e-06		456276	0.0683907	-0.163256	0.202293	0.41965
3	rs1513723	C	G	0.4169	-0.131602	0.0288	4.74e-06		456276	0.394142	0.0559669	0.104555	0.592453
4	rs6079556	A	C	0.434	-0.130701	0.0276	2.18e-06		456276	0.437513	-0.0792409	0.103611	0.444395
5	rs66847009	T	C	0.09763	-0.2409	0.0494	1.07e-06		456276	0.0910426	-0.0298882	0.176572	0.865585
6	rs7026354	A	G	0.4868	0.158899	0.0274	6.7e-09		456276	0.455207	0.206753	0.102251	0.0431741
7	rs7836146	A	C	0.2058	-0.164097	0.0334	9.16e-07		456276	0.231997	-0.0955425	0.120043	0.42609
8	rs78927543	T	G	0.04485	-0.397899	0.0862	3.93e-06		456276	0.0213415	0.0753248	0.349506	0.829364
9	rs9285005	A	G	0.124	-0.221395	0.0466	2.02e-06		456276	0.092437	-0.283395	0.174414	0.104197
10	rs9393486	A	G	0.4103	-0.131704	0.0286	4.08e-06		456276	0.406208	0.0102611	0.102927	0.920588
Table S2.6. SNPs from GWAS on PD and Esophagus cancer
				Exposure (PD)					Outcome (Esophagus cancer)
Number	SNP	EA	OA	EAF	β	SE	P value		Samplesize	EAF	β	SE	P value
1	rs112586150	A	G	0.044	0.457697	0.0981	3.1e-06		456276	0.0205344	-0.250254	0.358454	0.485085
2	rs12289248	T	C	0.36	0.19	0.0409	3.42e-06		456276	0.364165	-0.124558	0.108472	0.250845
3	rs142111923	A	G	0.0172	0.923	0.1842	5.39e-07		456276	0.00534901	0.439029	0.694374	0.527214
4	rs144783209	T	G	0.0384	0.531998	0.1105	1.47e-06		456276	0.0224435	0.0408476	0.342646	0.905107
5	rs150769867	A	G	0.981	-0.797308	0.1728	3.94e-06		456276	0.99594	0.992014	0.810131	0.22076
6	rs1912779	T	G	0.111	0.3298	0.0682	1.32e-06		456276	0.0945202	-0.0749502	0.172958	0.664765
7	rs41280169	T	C	0.0605	0.505497	0.1013	6e-07		456276	0.0561206	0.0934198	0.2196	0.670538
8	rs55888696	A	C	0.0236	0.786401	0.1569	5.35e-07		456276	0.0140251	0.849139	0.432587	0.0496539
9	rs72737735	T	C	0.0645	0.462998	0.0994	3.23e-06		456276	0.0615165	-0.136172	0.210246	0.517193
10	rs77338525	T	C	0.0363	0.581098	0.1163	5.83e-07		456276	0.0234176	-0.0200283	0.334807	0.952299
11	rs77941126	A	T	0.875	-0.303798	0.0641	2.16e-06		456276	0.893285	-0.277975	0.166071	0.0941636
12	rs79918695	T	C	0.906	-0.3384	0.0681	6.83e-07		456276	0.915382	0.136972	0.181626	0.450764
13	rs79919349	A	G	0.0248	0.815798	0.1619	4.71e-07		456276	0.0135894	0.692288	0.43569	0.112072
Table S2.7. SNPs from GWAS on Schizophrenia and Gastric cancer
				Exposure (Schizophrenia)					Outcome (Gastric cancer)
Number	SNP	EA	OA	EAF	β	SE	P value		Samplesize	EAF	β	SE	P value
1	rs10086619	A	G	0.831	-0.0722052	0.0116	4.97e-10		456348	0.834019	-0.0797617	0.157975	0.613629
2	rs10777956	A	G	0.37	-0.0499994	0.0089	1.75e-08		456348	0.370319	-0.0651532	0.122248	0.594061
3	rs10873538	T	G	0.654	-0.0665031	0.0091	3.01e-13		456348	0.660131	-0.224885	0.12464	0.0711895
4	rs11210892	G	A	0.347	0.0635005	0.0091	2.68e-12		456348	0.324889	0.0562439	0.12544	0.653885
5	rs11263861	G	A	0.318	-0.0521041	0.0093	2.02e-08		456348	0.306999	-0.0129151	0.127653	0.919413
6	rs113113059	T	C	0.796	0.0582972	0.0107	4.89e-08		456348	0.780931	-0.0998437	0.142271	0.482812
7	rs11680723	C	G	0.816	-0.0864951	0.0113	2.05e-14		456348	0.81723	-0.101001	0.151524	0.50505
8	rs12310367	A	G	0.65	-0.0517039	0.0091	1.21e-08		456348	0.666017	0.0625652	0.124718	0.615911
9	rs167924	A	G	0.359	-0.0501992	0.009	2.34e-08		456348	0.376833	-0.0248158	0.121223	0.837797
10	rs1727302	G	A	0.271	0.0736036	0.0098	4.92e-14		456348	0.246633	0.0271107	0.13655	0.842622
11	rs1892346	T	A	0.428	-0.0484027	0.0088	3.56e-08		456348	0.436987	-0.0755273	0.119718	0.52812
12	rs1915019	A	G	0.265	0.0570984	0.0098	6.57e-09		456348	0.237848	0.140384	0.138175	0.309636
13	rs308697	C	A	0.574	0.0501036	0.0087	8.83e-09		456348	0.561495	0.0346201	0.118262	0.76972
14	rs3963519	C	T	0.406	-0.0683003	0.0087	5.69e-15		456348	0.416918	0.213849	0.119373	0.0732226
15	rs4702	G	A	0.461	0.0843044	0.0089	2.79e-21		456348	0.443466	0.0389415	0.118191	0.741795
16	rs55938136	A	G	0.799	0.0614995	0.0108	1.23e-08		456348	0.775192	-0.0654629	0.141055	0.642581
17	rs56335113	A	G	0.316	0.064701	0.0094	6.02e-12		456348	0.306119	-0.1446	0.12886	0.261799
18	rs5757730	A	G	0.462	-0.0557982	0.0088	1.93e-10		456348	0.500898	0.0899476	0.11817	0.446555
19	rs6538539	G	T	0.462	0.0567961	0.0086	4.43e-11		456348	0.445869	0.137196	0.118462	0.246805
20	rs6549963	T	C	0.596	0.0483043	0.0088	4.31e-08		456348	0.574018	-0.202696	0.120362	0.092171
21	rs6715366	G	A	0.723	-0.0540972	0.0097	2.49e-08		456348	0.723024	-0.118708	0.131554	0.366867
22	rs72943392	G	C	0.707	-0.0534957	0.0096	2.39e-08		456348	0.719721	-0.0516947	0.132338	0.696074
23	rs7515363	C	T	0.389	0.0535029	0.0089	1.84e-09		456348	0.384891	-0.0823244	0.121621	0.498473
24	rs7575796	A	G	0.917	0.0963006	0.0172	2.07e-08		456348	0.929258	0.45583	0.236546	0.0539766
25	rs9876421	C	T	0.645	-0.0625033	0.0092	9.19e-12		456348	0.65741	-0.00822676	0.124258	0.947213
Table S2.8. SNPs from GWAS on BD and Gastric cancer
				Exposure (BD)					Outcome (Gastric cancer)
Number	SNP	EA	OA	EAF	β	SE	P value		Samplesize	EAF	β	SE	P value
1	rs10255167	G	A	0.216	-0.065499	0.0118	2.65e-08		456348	0.221865	-0.105324	0.141566	0.45688
2	rs10455979	C	G	0.512	-0.0544984	0.0095	8.84e-09		456348	0.52447	0.0425655	0.11964	0.722006
3	rs10737496	C	T	0.467	0.0542041	0.0094	7.46e-09		456348	0.461698	0.166364	0.118097	0.158923
4	rs10866641	T	C	0.578	0.0621012	0.0094	4.18e-11		456348	0.56355	0.193956	0.119119	0.103472
5	rs112481526	A	G	0.719	-0.0622052	0.0105	3.33e-09		456348	0.738458	-0.0609047	0.134805	0.651414
6	rs113779084	G	A	0.685	-0.0751008	0.0102	2.13e-13		456348	0.704533	-0.0834778	0.130784	0.523288
7	rs115694474	T	A	0.812	0.0656005	0.0119	3.32e-08		456348	0.808922	-0.212837	0.149433	0.154361
8	rs11764361	A	G	0.671	0.0611986	0.0104	4.56e-09		456348	0.658757	0.108383	0.124037	0.382231
9	rs11870683	T	A	0.657	0.0572023	0.0103	3.15e-08		456348	0.651633	0.0110029	0.123425	0.928966
10	rs12154473	A	G	0.389	-0.0575973	0.0096	2.28e-09		456348	0.423167	0.0990983	0.119602	0.407348
11	rs12575685	G	A	0.674	-0.0648052	0.0102	1.71e-10		456348	0.688802	-0.344808	0.127824	0.00698553
12	rs12672003	A	G	0.883	-0.0887984	0.0156	1.13e-08		456348	0.885555	0.343345	0.185028	0.0635052
13	rs13044225	A	G	0.528	-0.0536012	0.0095	1.73e-08		456348	0.531399	-0.204967	0.117686	0.0815715
14	rs13195401	G	T	0.924	0.1353	0.0175	1.24e-14		456348	0.891671	0.229086	0.189159	0.225865
15	rs13417268	C	G	0.768	0.0611986	0.011	3e-08		456348	0.758729	-0.197795	0.137815	0.151223
16	rs1487445	C	T	0.502	-0.0732053	0.0093	3.63e-15		456348	0.517459	0.15517	0.11795	0.188322
17	rs174592	A	G	0.619	-0.0711953	0.0097	1.97e-13		456348	0.62759	0.146351	0.121831	0.229652
18	rs2126180	G	A	0.537	-0.0564963	0.0094	1.88e-09		456348	0.533659	0.172554	0.117807	0.142998
19	rs2159100	C	T	0.651	-0.0772051	0.0098	3.98e-15		456348	0.664846	-0.0839071	0.124366	0.49988
20	rs2273738	C	T	0.846	-0.0916987	0.0137	1.81e-11		456348	0.861648	0.290465	0.171793	0.0908775
21	rs228768	G	T	0.323	0.064701	0.0102	2.45e-10		456348	0.303052	0.0818938	0.129316	0.526548
22	rs237460	C	T	0.562	-0.0553964	0.0094	4.2e-09		456348	0.580476	0.104348	0.119391	0.382117
23	rs2577831	C	A	0.52	0.0661996	0.0093	1.44e-12		456348	0.522541	-0.0571988	0.117711	0.627019
24	rs2693698	A	G	0.439	-0.0525994	0.0094	2.61e-08		456348	0.458586	-0.129917	0.11924	0.275915
25	rs28455634	G	A	0.626	0.0627025	0.01	3.04e-10		456348	0.618799	0.0607093	0.12073	0.615068
26	rs28565152	G	A	0.744	-0.0663001	0.0112	3.29e-09		456348	0.751234	-0.0716507	0.137946	0.603473
27	rs2953928	G	A	0.941	-0.111904	0.0202	2.82e-08		456348	0.939478	0.150768	0.245352	0.538886
28	rs35306827	G	A	0.773	0.0657971	0.0112	4.06e-09		456348	0.775463	-0.0204576	0.140976	0.884621
29	rs35958438	G	A	0.783	0.065104	0.0117	2.72e-08		456348	0.774155	-0.0745536	0.14081	0.596483
30	rs4331993	T	A	0.633	-0.054604	0.0098	2.3e-08		456348	0.655383	-0.117021	0.123572	0.343648
31	rs4447398	A	C	0.137	0.0822986	0.0138	2.75e-09		456348	0.126684	0.00643957	0.179083	0.971315
32	rs4619651	G	A	0.691	0.0660967	0.0101	5.17e-11		456348	0.680263	0.0879944	0.126373	0.486236
33	rs4672	G	A	0.917	-0.100605	0.0173	6.26e-09		456348	0.917803	0.256776	0.214497	0.231265
34	rs4702	G	A	0.457	0.0560022	0.0097	8.13e-09		456348	0.443466	0.0389415	0.118191	0.741795
35	rs475805	G	A	0.228	-0.0663962	0.0112	2.99e-09		456348	0.233269	0.0517679	0.13943	0.710428
36	rs532086	T	C	0.867	0.0897036	0.0139	1.16e-10		456348	0.840905	0.115498	0.160461	0.471655
37	rs5758064	T	C	0.524	0.0526968	0.0094	1.79e-08		456348	0.523909	-0.0217388	0.118962	0.855004
38	rs61846516	C	G	0.935	-0.132595	0.0194	8.1e-12		456348	0.950315	-0.414462	0.270293	0.125183
39	rs62011709	T	A	0.771	0.0621012	0.011	1.59e-08		456348	0.766561	-0.152625	0.139176	0.272801
40	rs62489493	C	G	0.856	-0.0898044	0.0135	2.9e-11		456348	0.867667	-0.189971	0.174271	0.275674
41	rs67712855	T	G	0.704	0.0669014	0.0103	7.7e-11		456348	0.711219	-0.0374906	0.129597	0.772362
42	rs678397	T	C	0.466	0.0526019	0.0094	1.89e-08		456348	0.458206	-0.0112404	0.118045	0.924139
43	rs6865469	G	T	0.711	-0.0577033	0.0103	2.33e-08		456348	0.730871	0.0623969	0.134778	0.643393
44	rs6887473	G	A	0.728	0.0605964	0.0105	7.65e-09		456348	0.702315	0.169679	0.129544	0.190256
45	rs6946056	A	C	0.381	-0.053	0.0097	4.34e-08		456348	0.402317	0.0743367	0.120165	0.536165
46	rs6954854	G	A	0.437	0.0582972	0.0094	6.3e-10		456348	0.421251	-0.0353154	0.119815	0.768186
47	rs6992333	A	G	0.569	-0.0603022	0.01	1.69e-09		456348	0.570105	-0.00528945	0.119232	0.964615
48	rs7199910	T	G	0.649	-0.0557982	0.0099	1.61e-08		456348	0.65852	0.0243738	0.123935	0.844089
49	rs748455	T	C	0.713	0.0656005	0.0103	1.8e-10		456348	0.706826	0.0959215	0.129249	0.458
50	rs9834970	T	C	0.487	-0.0824038	0.0094	1.28e-18		456348	0.501726	-0.0762379	0.117358	0.515941
Table S2.9. SNPs from GWAS on MDD and Gastric cancer
				Exposure (MDD)					Outcome (Gastric cancer)
Number	SNP	EA	OA	EAF	β	SE	P value		Samplesize	EAF	β	SE	P value
1	rs1021363	A	G	0.3566	0.03	0.0045	2.61678e-11		456348	0.356912	0.017068	0.123198	0.889813
2	rs10501696	A	G	0.5052	0.0295	0.0044	2.02034e-11		456348	0.506536	0.041484	0.123524	0.736994
3	rs11579246	A	G	0.9086	0.0491	0.0075	5.88355e-11		456348	0.912577	0.264583	0.209526	0.206671
4	rs115938232	A	G	0.9401	-0.0641	0.0092	3.22872e-12		456348	0.940734	-0.141078	0.245593	0.565672
5	rs11612312	T	C	0.7965	-0.0309	0.0054	1.0514e-08		456348	0.799573	0.00704707	0.147878	0.961991
6	rs12040241	T	C	0.6194	0.0259	0.0044	3.94785e-09		456348	0.620585	0.0403499	0.120918	0.738609
7	rs12631196	A	G	0.4226	0.0241	0.0044	4.31931e-08		456348	0.418907	0.0137671	0.119814	0.908521
8	rs12919291	C	G	0.1884	0.0327	0.0055	2.75691e-09		456348	0.187673	-0.266481	0.150716	0.0770439
9	rs12967143	C	G	0.7012	-0.0345	0.0047	2.12916e-13		456348	0.703199	0.036544	0.129938	0.778526
10	rs12967855	A	G	0.3303	0.0294	0.0046	1.64477e-10		456348	0.328907	0.0116178	0.126165	0.926631
11	rs150346963	T	C	0.4118	0.0283	0.0044	1.26087e-10		456348	0.409859	-0.181003	0.120104	0.131798
12	rs17410557	T	C	0.6083	-0.0267	0.0044	1.29366e-09		456348	0.610422	0.167322	0.121136	0.167196
13	rs1931388	A	G	0.5958	0.0295	0.0044	2.02034e-11		456348	0.596752	0.0707961	0.120983	0.55843
14	rs1950829	A	G	0.4827	0.0297	0.0043	4.95091e-12		456348	0.480294	0.127268	0.117784	0.279912
15	rs198457	T	C	0.1886	-0.0315	0.0056	1.85508e-08		456348	0.185352	0.245952	0.152739	0.107337
16	rs2111592	A	G	0.3141	0.0263	0.0046	1.08172e-08		456348	0.311455	0.0360222	0.127296	0.777192
17	rs2214123	A	G	0.3534	0.0261	0.0045	6.63149e-09		456348	0.35104	-0.13855	0.124862	0.267162
18	rs2247523	C	G	0.53	-0.0243	0.0043	1.59366e-08		456348	0.5284	-0.119175	0.118139	0.313086
19	rs2418449	T	C	0.719	0.0281	0.0048	4.79408e-09		456348	0.719754	0.0851667	0.131107	0.515952
20	rs2488389	A	G	0.2179	-0.0295	0.0052	1.40255e-08		456348	0.217275	0.0399671	0.141643	0.777815
21	rs2568958	A	G	0.6042	0.0382	0.0044	3.89492e-18		456348	0.602007	0.068264	0.120046	0.569593
22	rs263645	A	T	0.5409	0.0251	0.0043	5.30824e-09		456348	0.542195	0.293325	0.118759	0.0135144
23	rs28541419	C	G	0.7692	0.0292	0.0052	1.96125e-08		456348	0.772581	0.153239	0.14217	0.281096
24	rs2876520	C	G	0.5312	-0.026	0.0043	1.48016e-09		456348	0.5332	0.265154	0.120287	0.0275005
25	rs30266	A	G	0.3271	0.0366	0.0046	1.76943e-15		456348	0.327667	0.0420515	0.125822	0.738217
26	rs3099439	T	C	0.5351	-0.0241	0.0043	2.08675e-08		456348	0.538705	0.216421	0.119538	0.0702226
27	rs3807865	A	G	0.4105	0.031	0.0044	1.84857e-12		456348	0.411663	0.039084	0.119179	0.742954
28	rs4131791	T	C	0.4075	-0.0269	0.0044	9.73861e-10		456348	0.406057	-0.165459	0.119887	0.167548
29	rs4141983	T	C	0.674	0.0264	0.0046	9.51639e-09		456348	0.675449	-0.433302	0.127055	0.000648779
30	rs4730387	A	T	0.4659	0.0238	0.0043	3.11435e-08		456348	0.464581	0.04396	0.119982	0.714076
31	rs4938021	T	C	0.622	0.0278	0.0044	2.64659e-10		456348	0.621399	0.0608146	0.121001	0.615249
32	rs508502	T	C	0.2992	-0.0264	0.0048	3.79791e-08		456348	0.297643	-0.00663715	0.130966	0.959582
33	rs59082935	T	C	0.1342	0.0363	0.0066	3.79791e-08		456348	0.125584	-0.332435	0.181288	0.0666934
34	rs59283172	A	G	0.1081	-0.039	0.007	2.52659e-08		456348	0.106425	0.00411382	0.191146	0.982829
35	rs62535714	A	G	0.1639	0.0339	0.0058	5.07093e-09		456348	0.161461	-0.0370394	0.160583	0.817583
36	rs66511648	T	C	0.716	-0.0297	0.0048	6.11258e-10		456348	0.717008	0.0235158	0.131738	0.858327
37	rs6656912	T	C	0.4273	-0.0252	0.0043	4.61572e-09		456348	0.427985	0.017874	0.119027	0.880632
38	rs67981811	C	G	0.8944	0.062	0.007	8.20913e-19		456348	0.884663	0.219835	0.18346	0.23081
39	rs7152906	T	C	0.4804	-0.0258	0.0043	1.97318e-09		456348	0.47984	-0.0928063	0.117456	0.429449
40	rs7241572	A	G	0.2047	0.0323	0.0054	2.21117e-09		456348	0.202639	-0.175832	0.147784	0.234128
41	rs72948506	A	G	0.2975	0.0265	0.0047	1.71739e-08		456348	0.299782	0.296455	0.12855	0.0211026
42	rs7525662	A	C	0.5003	-0.0283	0.0043	4.66053e-11		456348	0.50529	-0.146473	0.117774	0.21362
43	rs754287	A	T	0.3664	-0.0289	0.0045	1.34299e-10		456348	0.368992	-0.112944	0.122702	0.357328
44	rs7551758	T	G	0.4671	-0.0283	0.0043	4.66053e-11		456348	0.466812	0.174181	0.118103	0.14026
45	rs7617480	A	C	0.2261	0.029	0.0051	1.29841e-08		456348	0.225983	-0.00322499	0.141024	0.981755
46	rs76954012	A	T	0.0931	0.0412	0.0074	2.5832e-08		456348	0.0933204	-0.362796	0.202817	0.0736487
47	rs7721129	A	G	0.5343	0.029	0.0043	1.53887e-11		456348	0.534531	-0.101788	0.117647	0.386931
48	rs7797112	T	C	0.7467	0.027	0.0049	3.58418e-08		456348	0.751241	0.092029	0.136185	0.49919
49	rs843812	A	G	0.4117	0.0248	0.0044	1.73678e-08		456348	0.410084	-0.0581931	0.120307	0.628594
50	rs9074	A	G	0.2597	0.031	0.0049	2.50735e-10		456348	0.259289	0.0142535	0.1342	0.915415
51	rs9364755	A	G	0.7738	-0.0283	0.0051	2.87276e-08		456348	0.773501	-0.211008	0.140452	0.133007
52	rs9529314	A	G	0.2028	-0.0335	0.0053	2.60289e-10		456348	0.203483	0.0572853	0.145822	0.694434
53	rs9596774	T	C	0.3261	0.0255	0.0046	2.96522e-08		456348	0.327693	0.0170144	0.125612	0.892255
Table S2.10. SNPs from GWAS on ADHD and Gastric cancer
				Exposure (ADHD)					Outcome (Gastric cancer)
Number	SNP	EA	OA	EAF	β	SE	P value		Samplesize	EAF	β	SE	P value
1	rs10875612	C	T	0.483	-0.0542978	0.0093	5.62e-09		456348	0.494958	0.040673	0.11861	0.731663
2	rs11255890	C	A	0.389	0.0530003	0.0097	4.14e-08		456348	0.3821	0.272479	0.122281	0.0258607
3	rs114142727	C	G	0.988	0.250603	0.0403	5.13e-10		456348	0.987805	0.138715	0.54088	0.797595
4	rs115111850	A	G	0.944	-0.114895	0.0204	1.71e-08		456348	0.940358	0.322692	0.248337	0.193803
5	rs11596214	G	A	0.597	0.0528012	0.0095	3.17e-08		456348	0.59569	0.00159485	0.12185	0.989557
6	rs1162202	C	T	0.63	0.0613961	0.0102	1.92e-09		456348	0.612028	0.0722084	0.126342	0.56764
7	rs1438898	A	C	0.762	0.0628997	0.0108	4.88e-09		456348	0.751269	-0.126424	0.136777	0.355327
8	rs17576773	C	T	0.888	0.0963006	0.0151	1.63e-10		456348	0.874308	-0.173918	0.177063	0.325984
9	rs17718444	C	T	0.695	0.0611986	0.0103	2.87e-09		456348	0.679569	-0.134147	0.126236	0.287931
10	rs2025286	A	C	0.553	-0.0548998	0.0093	4e-09		456348	0.569007	-0.195669	0.11964	0.101948
11	rs2311059	G	A	0.314	-0.0580953	0.0105	3.16e-08		456348	0.300651	-0.134021	0.128503	0.296977
12	rs2582895	C	A	0.634	0.0724974	0.0096	4.09e-14		456348	0.620467	-0.0275827	0.121149	0.819899
13	rs2886697	G	A	0.634	0.0587971	0.0096	7.9e-10		456348	0.630825	0.0755655	0.122316	0.536716
14	rs4916723	A	C	0.553	-0.0852965	0.011	9.48e-15		456348	0.580066	-0.167043	0.121708	0.16991
15	rs4925811	T	G	0.515	-0.0579999	0.0101	8.3e-09		456348	0.526314	-0.0825056	0.11814	0.484944
16	rs549845	G	A	0.321	0.0788019	0.0102	9.03e-15		456348	0.299712	0.0260532	0.128401	0.839209
17	rs6082363	T	C	0.296	0.0703	0.0101	4.38e-12		456348	0.288973	-0.0418971	0.129883	0.747017
18	rs6537401	G	A	0.66	-0.0568032	0.01	1.4e-08		456348	0.666581	0.113794	0.124486	0.360658
19	rs704061	T	C	0.554	-0.0559039	0.0094	2.3e-09		456348	0.545556	-0.0935864	0.118178	0.428411
20	rs73145587	A	T	0.91	0.101301	0.0184	3.67e-08		456348	0.897631	-0.164803	0.194693	0.397286
21	rs7506904	G	A	0.343	-0.0559039	0.0098	1.24e-08		456348	0.370162	0.173137	0.121488	0.154118
22	rs76284431	T	A	0.847	-0.0816006	0.0134	1.19e-09		456348	0.854877	-0.165033	0.167355	0.324074
23	rs76857496	C	A	0.87	0.0800027	0.014	1.24e-08		456348	0.861761	-0.0436837	0.171066	0.798444
24	rs77960	G	A	0.665	-0.0732053	0.01	2.46e-13		456348	0.672714	-0.0439304	0.125838	0.727012
25	rs7844069	T	G	0.428	0.0551982	0.0095	6.74e-09		456348	0.416825	0.0199693	0.119387	0.867161
26	rs9969232	G	A	0.344	-0.0683003	0.01	9.98e-12		456348	0.348967	-0.0472168	0.124142	0.703689
Table S2.11. SNPs from GWAS on ASD and Gastric cancer
				Exposure (ASD)					Outcome (Gastric cancer)
Number	SNP	EA	OA	EAF	β	SE	P value		Samplesize	EAF	β	SE	P value
1	rs1088553	T	C	0.6478	-0.137803	0.0287	1.6e-06		456348	0.622022	0.0258645	0.121414	0.831305
2	rs112096205	A	G	0.06728	0.247703	0.0512	1.29e-06		456348	0.0683877	-0.216866	0.232563	0.351076
3	rs1513723	C	G	0.4169	-0.131602	0.0288	4.74e-06		456348	0.394135	-0.0306764	0.121565	0.800773
4	rs6079556	A	C	0.434	-0.130701	0.0276	2.18e-06		456348	0.437513	-0.185674	0.120378	0.122971
5	rs66847009	T	C	0.09763	-0.2409	0.0494	1.07e-06		456348	0.091044	0.0630986	0.206911	0.760401
6	rs7026354	A	G	0.4868	0.158899	0.0274	6.7e-09		456348	0.455199	-0.113307	0.118794	0.340179
7	rs7836146	A	C	0.2058	-0.164097	0.0334	9.16e-07		456348	0.231999	-0.0716403	0.140089	0.609076
8	rs78927543	T	G	0.04485	-0.397899	0.0862	3.93e-06		456348	0.0213392	-0.197082	0.407814	0.628908
9	rs9285005	A	G	0.124	-0.221395	0.0466	2.02e-06		456348	0.0924421	-0.197008	0.203015	0.331842
10	rs9393486	A	G	0.4103	-0.131704	0.0286	4.08e-06		456348	0.406212	-0.00886308	0.119803	0.941026
Table S2.12. SNPs from GWAS on PD and Gastric cancer
				Exposure (PD)					Outcome (Gastric cancer)
Number	SNP	EA	OA	EAF	β	SE	P value		Samplesize	EAF	β	SE	P value
1	rs112586150	A	G	0.044	0.457697	0.0981	3.1e-06		456348	0.0205333	1.05507	0.420093	0.0120217
2	rs12289248	T	C	0.36	0.19	0.0409	3.42e-06		456348	0.364167	-0.0651479	0.125959	0.605005
3	rs142111923	A	G	0.0172	0.923	0.1842	5.39e-07		456348	0.00535036	0.276573	0.801633	0.730085
4	rs144783209	T	G	0.0384	0.531998	0.1105	1.47e-06		456348	0.0224455	0.665597	0.391916	0.0894483
5	rs150769867	A	G	0.981	-0.797308	0.1728	3.94e-06		456348	0.99594	1.00041	0.924581	0.279247
6	rs1912779	T	G	0.111	0.3298	0.0682	1.32e-06		456348	0.0945173	-0.0683947	0.202892	0.736042
7	rs41280169	T	C	0.0605	0.505497	0.1013	6e-07		456348	0.0561227	-0.146592	0.255863	0.566691
8	rs55888696	A	C	0.0236	0.786401	0.1569	5.35e-07		456348	0.0140241	-0.759076	0.505862	0.13347
9	rs72737735	T	C	0.0645	0.462998	0.0994	3.23e-06		456348	0.0615167	-0.410864	0.244311	0.0926215
10	rs77338525	T	C	0.0363	0.581098	0.1163	5.83e-07		456348	0.0234194	0.684322	0.39461	0.0828877
11	rs77941126	A	T	0.875	-0.303798	0.0641	2.16e-06		456348	0.893291	0.0404132	0.192545	0.833753
12	rs79918695	T	C	0.906	-0.3384	0.0681	6.83e-07		456348	0.915385	0.117531	0.210495	0.576601
13	rs79919349	A	G	0.0248	0.815798	0.1619	4.71e-07		456348	0.0135905	-0.00908296	0.50213	0.985568
Table S2.13. SNPs from GWAS on Schizophrenia and Colorectal cancer
				Exposure (Schizophrenia)					Outcome (Colorectal cancer )
Number	SNP	EA	OA	EAF	β	SE	P value		Samplesize	EAF	β	SE	P value
1	rs10086619	A	G	0.831	-0.0722052	0.0116	4.97e-10		456276	0.834018	-0.0765354	0.0757093	0.312058
2	rs10777956	A	G	0.37	-0.0499994	0.0089	1.75e-08		456276	0.370323	0.00853679	0.0583866	0.883755
3	rs10873538	T	G	0.654	-0.0665031	0.0091	3.01e-13		456276	0.660133	-0.0728447	0.0595108	0.22093
4	rs11210892	G	A	0.347	0.0635005	0.0091	2.68e-12		456276	0.324883	0.0812313	0.0600114	0.175864
5	rs11263861	G	A	0.318	-0.0521041	0.0093	2.02e-08		456276	0.306996	0.00320483	0.0609666	0.958077
6	rs113113059	T	C	0.796	0.0582972	0.0107	4.89e-08		456276	0.78093	-0.0845693	0.0680859	0.214201
7	rs11680723	C	G	0.816	-0.0864951	0.0113	2.05e-14		456276	0.817242	-0.0100672	0.0727416	0.889926
8	rs12310367	A	G	0.65	-0.0517039	0.0091	1.21e-08		456276	0.666014	0.0631453	0.0596758	0.289992
9	rs167924	A	G	0.359	-0.0501992	0.009	2.34e-08		456276	0.376838	-0.0635321	0.0580369	0.273654
10	rs1727302	G	A	0.271	0.0736036	0.0098	4.92e-14		456276	0.246635	-0.0616145	0.0652741	0.345203
11	rs1892346	T	A	0.428	-0.0484027	0.0088	3.56e-08		456276	0.436987	-0.0563288	0.0572283	0.324977
12	rs1915019	A	G	0.265	0.0570984	0.0098	6.57e-09		456276	0.237849	0.0207463	0.0661239	0.753711
13	rs308697	C	A	0.574	0.0501036	0.0087	8.83e-09		456276	0.561484	-0.0581952	0.0564822	0.302856
14	rs3963519	C	T	0.406	-0.0683003	0.0087	5.69e-15		456276	0.416924	-0.0891291	0.0570779	0.118398
15	rs4702	G	A	0.461	0.0843044	0.0089	2.79e-21		456276	0.443473	-0.0195181	0.0565546	0.730004
16	rs55938136	A	G	0.799	0.0614995	0.0108	1.23e-08		456276	0.775188	0.11166	0.0670582	0.0958879
17	rs56335113	A	G	0.316	0.064701	0.0094	6.02e-12		456276	0.306113	-0.0472102	0.0615343	0.442952
18	rs5757730	A	G	0.462	-0.0557982	0.0088	1.93e-10		456276	0.500901	-0.0838432	0.0564313	0.137343
19	rs6538539	G	T	0.462	0.0567961	0.0086	4.43e-11		456276	0.44587	-0.086123	0.0565937	0.128065
20	rs6549963	T	C	0.596	0.0483043	0.0088	4.31e-08		456276	0.574026	-0.00863607	0.0575081	0.880629
21	rs6715366	G	A	0.723	-0.0540972	0.0097	2.49e-08		456276	0.723041	-0.126932	0.0627881	0.0432185
22	rs72943392	G	C	0.707	-0.0534957	0.0096	2.39e-08		456276	0.719722	0.0185917	0.0629948	0.767895
23	rs7515363	C	T	0.389	0.0535029	0.0089	1.84e-09		456276	0.384885	-0.0403587	0.058146	0.487624
24	rs7575796	A	G	0.917	0.0963006	0.0172	2.07e-08		456276	0.929263	0.255251	0.111832	0.0224626
25	rs9876421	C	T	0.645	-0.0625033	0.0092	9.19e-12		456276	0.657406	-0.108443	0.0592556	0.0672375
Table S2.14. SNPs from GWAS on BD and Colorectal cancer
				Exposure (BD)					Outcome (Colorectal cancer )
Number	SNP	EA	OA	EAF	β	SE	P value		Samplesize	EAF	β	SE	P value
1	rs10255167	G	A	0.216	-0.065499	0.0118	2.65e-08		456276	0.221858	0.120889	0.0675659	0.0735838
2	rs10455979	C	G	0.512	-0.0544984	0.0095	8.84e-09		456276	0.524473	0.0767168	0.0571507	0.179479
3	rs10737496	C	T	0.467	0.0542041	0.0094	7.46e-09		456276	0.461703	-0.00299601	0.0564222	0.957652
4	rs10866641	T	C	0.578	0.0621012	0.0094	4.18e-11		456276	0.563547	0.0708702	0.0569358	0.213227
5	rs112481526	A	G	0.719	-0.0622052	0.0105	3.33e-09		456276	0.738456	0.108907	0.0639701	0.0886691
6	rs113779084	G	A	0.685	-0.0751008	0.0102	2.13e-13		456276	0.704532	0.0110581	0.062555	0.859686
7	rs115694474	T	A	0.812	0.0656005	0.0119	3.32e-08		456276	0.808921	-0.0117652	0.071493	0.869287
8	rs11764361	A	G	0.671	0.0611986	0.0104	4.56e-09		456276	0.658758	-0.0177338	0.0593304	0.765017
9	rs11870683	T	A	0.657	0.0572023	0.0103	3.15e-08		456276	0.651633	0.00541335	0.0590656	0.926976
10	rs12154473	A	G	0.389	-0.0575973	0.0096	2.28e-09		456276	0.423164	-0.107524	0.0571776	0.060037
11	rs12575685	G	A	0.674	-0.0648052	0.0102	1.71e-10		456276	0.688812	0.0102893	0.0609043	0.865842
12	rs12672003	A	G	0.883	-0.0887984	0.0156	1.13e-08		456276	0.885562	-0.0900241	0.0886801	0.310031
13	rs13044225	A	G	0.528	-0.0536012	0.0095	1.73e-08		456276	0.531405	0.115133	0.0562454	0.0406604
14	rs13195401	G	T	0.924	0.1353	0.0175	1.24e-14		456276	0.89167	0.0912099	0.0903404	0.312676
15	rs13417268	C	G	0.768	0.0611986	0.011	3e-08		456276	0.758722	0.00157167	0.0657775	0.980937
16	rs1487445	C	T	0.502	-0.0732053	0.0093	3.63e-15		456276	0.517464	0.0292498	0.0563409	0.603651
17	rs174592	A	G	0.619	-0.0711953	0.0097	1.97e-13		456276	0.627594	0.0642802	0.0582666	0.269937
18	rs2126180	G	A	0.537	-0.0564963	0.0094	1.88e-09		456276	0.53366	0.0177419	0.056317	0.752734
19	rs2159100	C	T	0.651	-0.0772051	0.0098	3.98e-15		456276	0.664844	-0.0154655	0.0594674	0.794812
20	rs2273738	C	T	0.846	-0.0916987	0.0137	1.81e-11		456276	0.861642	-0.0797888	0.0824523	0.333196
21	rs228768	G	T	0.323	0.064701	0.0102	2.45e-10		456276	0.303052	0.0449238	0.0618783	0.467837
22	rs237460	C	T	0.562	-0.0553964	0.0094	4.2e-09		456276	0.580481	0.0793936	0.0570863	0.164297
23	rs2577831	C	A	0.52	0.0661996	0.0093	1.44e-12		456276	0.522544	0.123266	0.05627	0.0284794
24	rs2693698	A	G	0.439	-0.0525994	0.0094	2.61e-08		456276	0.458587	0.0942837	0.0569921	0.0980606
25	rs28455634	G	A	0.626	0.0627025	0.01	3.04e-10		456276	0.618783	-0.120428	0.0577583	0.0370669
26	rs28565152	G	A	0.744	-0.0663001	0.0112	3.29e-09		456276	0.751232	-0.0381191	0.065961	0.563329
27	rs2953928	G	A	0.941	-0.111904	0.0202	2.82e-08		456276	0.939474	-0.195209	0.117713	0.0972483
28	rs35306827	G	A	0.773	0.0657971	0.0112	4.06e-09		456276	0.775466	-0.1023	0.0673574	0.128822
29	rs35958438	G	A	0.783	0.065104	0.0117	2.72e-08		456276	0.774156	-0.00524842	0.0672638	0.937806
30	rs4331993	T	A	0.633	-0.054604	0.0098	2.3e-08		456276	0.65538	-0.070907	0.0591049	0.230264
31	rs4447398	A	C	0.137	0.0822986	0.0138	2.75e-09		456276	0.126688	-0.0205478	0.0855743	0.81024
32	rs4619651	G	A	0.691	0.0660967	0.0101	5.17e-11		456276	0.680261	0.0957225	0.0601588	0.111573
33	rs4672	G	A	0.917	-0.100605	0.0173	6.26e-09		456276	0.917808	0.0133698	0.102477	0.896197
34	rs4702	G	A	0.457	0.0560022	0.0097	8.13e-09		456276	0.443473	-0.0195181	0.0565546	0.730004
35	rs475805	G	A	0.228	-0.0663962	0.0112	2.99e-09		456276	0.23327	0.0558306	0.0666768	0.402406
36	rs532086	T	C	0.867	0.0897036	0.0139	1.16e-10		456276	0.840908	-0.00929692	0.0768996	0.903773
37	rs5758064	T	C	0.524	0.0526968	0.0094	1.79e-08		456276	0.523909	-0.0235821	0.0568434	0.678244
38	rs61846516	C	G	0.935	-0.132595	0.0194	8.1e-12		456276	0.950319	-0.130163	0.129221	0.313795
39	rs62011709	T	A	0.771	0.0621012	0.011	1.59e-08		456276	0.766569	0.0388461	0.0668302	0.561061
40	rs62489493	C	G	0.856	-0.0898044	0.0135	2.9e-11		456276	0.867664	0.0441609	0.0832976	0.596002
41	rs67712855	T	G	0.704	0.0669014	0.0103	7.7e-11		456276	0.711212	-0.0300394	0.0619462	0.627728
42	rs678397	T	C	0.466	0.0526019	0.0094	1.89e-08		456276	0.458206	-0.00834559	0.0564117	0.882389
43	rs6865469	G	T	0.711	-0.0577033	0.0103	2.33e-08		456276	0.730878	0.071374	0.0642863	0.26689
44	rs6887473	G	A	0.728	0.0605964	0.0105	7.65e-09		456276	0.70232	0.00920199	0.0620078	0.882027
45	rs6946056	A	C	0.381	-0.053	0.0097	4.34e-08		456276	0.402313	0.0132004	0.0573936	0.818093
46	rs6954854	G	A	0.437	0.0582972	0.0094	6.3e-10		456276	0.42125	0.0271012	0.0572022	0.635658
47	rs6992333	A	G	0.569	-0.0603022	0.01	1.69e-09		456276	0.570108	-0.0181087	0.0569751	0.75061
48	rs7199910	T	G	0.649	-0.0557982	0.0099	1.61e-08		456276	0.658521	0.0093269	0.0592634	0.874945
49	rs748455	T	C	0.713	0.0656005	0.0103	1.8e-10		456276	0.706835	-0.0492538	0.0618982	0.426193
50	rs9834970	T	C	0.487	-0.0824038	0.0094	1.28e-18		456276	0.501727	-0.0987571	0.0560788	0.0782312
Table S2.15. SNPs from GWAS on MDD and Colorectal cancer
				Exposure (MDD)					Outcome (Colorectal cancer )
Number	SNP	EA	OA	EAF	β	SE	P value		Samplesize	EAF	β	SE	P value
1	rs1021363	A	G	0.3566	0.03	0.0045	2.61678e-11		456276	0.356909	-0.0529458	0.0588616	0.368388
2	rs10501696	A	G	0.5052	0.0295	0.0044	2.02034e-11		456276	0.506535	-0.048627	0.0590421	0.410167
3	rs11579246	A	G	0.9086	0.0491	0.0075	5.88355e-11		456276	0.912578	0.209521	0.0995813	0.0353769
4	rs115938232	A	G	0.9401	-0.0641	0.0092	3.22872e-12		456276	0.940729	-0.0369154	0.119019	0.756437
5	rs11612312	T	C	0.7965	-0.0309	0.0054	1.0514e-08		456276	0.799572	-0.0794274	0.0707153	0.261352
6	rs12040241	T	C	0.6194	0.0259	0.0044	3.94785e-09		456276	0.620592	-0.00196608	0.0578619	0.972894
7	rs12631196	A	G	0.4226	0.0241	0.0044	4.31931e-08		456276	0.418906	0.0707399	0.0571899	0.216113
8	rs12919291	C	G	0.1884	0.0327	0.0055	2.75691e-09		456276	0.187669	0.0181208	0.0720673	0.801472
9	rs12967143	C	G	0.7012	-0.0345	0.0047	2.12916e-13		456276	0.703184	0.0148443	0.0620458	0.810914
10	rs12967855	A	G	0.3303	0.0294	0.0046	1.64477e-10		456276	0.328907	-0.0115904	0.0602614	0.847479
11	rs150346963	T	C	0.4118	0.0283	0.0044	1.26087e-10		456276	0.409856	0.08712	0.057356	0.128779
12	rs17410557	T	C	0.6083	-0.0267	0.0044	1.29366e-09		456276	0.610419	-0.11171	0.0577867	0.053218
13	rs1931388	A	G	0.5958	0.0295	0.0044	2.02034e-11		456276	0.596762	-0.0042032	0.0578232	0.942052
14	rs1950829	A	G	0.4827	0.0297	0.0043	4.95091e-12		456276	0.480287	0.0332637	0.056303	0.554655
15	rs198457	T	C	0.1886	-0.0315	0.0056	1.85508e-08		456276	0.185351	0.112667	0.0729176	0.122314
16	rs2111592	A	G	0.3141	0.0263	0.0046	1.08172e-08		456276	0.311458	-0.105579	0.060776	0.0823538
17	rs2214123	A	G	0.3534	0.0261	0.0045	6.63149e-09		456276	0.351033	0.0954673	0.0596824	0.10969
18	rs2247523	C	G	0.53	-0.0243	0.0043	1.59366e-08		456276	0.528393	0.00243327	0.0564475	0.965616
19	rs2418449	T	C	0.719	0.0281	0.0048	4.79408e-09		456276	0.71975	-0.0327135	0.0625692	0.601087
20	rs2488389	A	G	0.2179	-0.0295	0.0052	1.40255e-08		456276	0.217266	-0.0899529	0.0681231	0.186686
21	rs2568958	A	G	0.6042	0.0382	0.0044	3.89492e-18		456276	0.602005	0.0621611	0.0573967	0.278804
22	rs263645	A	T	0.5409	0.0251	0.0043	5.30824e-09		456276	0.542195	-0.0136284	0.0566284	0.809815
23	rs28541419	C	G	0.7692	0.0292	0.0052	1.96125e-08		456276	0.772592	0.0827624	0.0680023	0.223584
24	rs2876520	C	G	0.5312	-0.026	0.0043	1.48016e-09		456276	0.533197	-0.120402	0.0573705	0.0358459
25	rs30266	A	G	0.3271	0.0366	0.0046	1.76943e-15		456276	0.327681	-0.0253136	0.0600192	0.673202
26	rs3099439	T	C	0.5351	-0.0241	0.0043	2.08675e-08		456276	0.538717	0.0532399	0.0570911	0.351056
27	rs3807865	A	G	0.4105	0.031	0.0044	1.84857e-12		456276	0.41166	0.073811	0.0569497	0.19495
28	rs4131791	T	C	0.4075	-0.0269	0.0044	9.73861e-10		456276	0.406057	-0.0294363	0.057234	0.607032
29	rs4141983	T	C	0.674	0.0264	0.0046	9.51639e-09		456276	0.675453	0.18249	0.0603797	0.00250801
30	rs4730387	A	T	0.4659	0.0238	0.0043	3.11435e-08		456276	0.464592	-0.0658921	0.0573442	0.25053
31	rs4938021	T	C	0.622	0.0278	0.0044	2.64659e-10		456276	0.621396	-0.0230086	0.0578799	0.690982
32	rs508502	T	C	0.2992	-0.0264	0.0048	3.79791e-08		456276	0.297643	-0.0431273	0.0627127	0.491643
33	rs59082935	T	C	0.1342	0.0363	0.0066	3.79791e-08		456276	0.125581	-0.0487578	0.0866291	0.573548
34	rs59283172	A	G	0.1081	-0.039	0.007	2.52659e-08		456276	0.106426	0.00342832	0.0910976	0.96998
35	rs62535714	A	G	0.1639	0.0339	0.0058	5.07093e-09		456276	0.161453	-0.0253854	0.0765136	0.740058
36	rs66511648	T	C	0.716	-0.0297	0.0048	6.11258e-10		456276	0.717004	0.0526103	0.0629571	0.40335
37	rs6656912	T	C	0.4273	-0.0252	0.0043	4.61572e-09		456276	0.427982	-0.0156224	0.0568495	0.783468
38	rs67981811	C	G	0.8944	0.062	0.007	8.20913e-19		456276	0.88466	0.0778765	0.0877466	0.374801
39	rs7152906	T	C	0.4804	-0.0258	0.0043	1.97318e-09		456276	0.479839	0.0270098	0.0561268	0.630354
40	rs7241572	A	G	0.2047	0.0323	0.0054	2.21117e-09		456276	0.20264	0.117581	0.0710312	0.0978556
41	rs72948506	A	G	0.2975	0.0265	0.0047	1.71739e-08		456276	0.299786	0.0343268	0.0614342	0.576327
42	rs7525662	A	C	0.5003	-0.0283	0.0043	4.66053e-11		456276	0.505306	-0.0206407	0.0562401	0.713611
43	rs754287	A	T	0.3664	-0.0289	0.0045	1.34299e-10		456276	0.369002	0.0246863	0.0586764	0.67396
44	rs7551758	T	G	0.4671	-0.0283	0.0043	4.66053e-11		456276	0.466825	0.0535169	0.0564248	0.342894
45	rs7617480	A	C	0.2261	0.029	0.0051	1.29841e-08		456276	0.225985	-0.0751187	0.0672278	0.263833
46	rs76954012	A	T	0.0931	0.0412	0.0074	2.5832e-08		456276	0.0933185	-0.0526108	0.096464	0.585483
47	rs7721129	A	G	0.5343	0.029	0.0043	1.53887e-11		456276	0.534536	-0.00471758	0.0562863	0.933204
48	rs7797112	T	C	0.7467	0.027	0.0049	3.58418e-08		456276	0.751232	0.0745859	0.065046	0.251521
49	rs843812	A	G	0.4117	0.0248	0.0044	1.73678e-08		456276	0.410087	-0.14341	0.0575429	0.0126941
50	rs9074	A	G	0.2597	0.031	0.0049	2.50735e-10		456276	0.259284	-0.0816332	0.0641263	0.203016
51	rs9364755	A	G	0.7738	-0.0283	0.0051	2.87276e-08		456276	0.773507	0.0587025	0.0671201	0.381798
52	rs9529314	A	G	0.2028	-0.0335	0.0053	2.60289e-10		456276	0.203478	0.00414606	0.0698946	0.952698
53	rs9596774	T	C	0.3261	0.0255	0.0046	2.96522e-08		456276	0.327689	0.0390173	0.0598513	0.514463
Table S2.16. SNPs from GWAS on ADHD and Colorectal cancer
				Exposure (ADHD)					Outcome (Colorectal cancer )
Number	SNP	EA	OA	EAF	β	SE	P value		Samplesize	EAF	β	SE	P value
1	rs10875612	C	T	0.483	-0.0542978	0.0093	5.62e-09		456276	0.494955	0.121452	0.0566804	0.0321328
2	rs11255890	C	A	0.389	0.0530003	0.0097	4.14e-08		456276	0.382102	0.0311684	0.058428	0.593722
3	rs114142727	C	G	0.988	0.250603	0.0403	5.13e-10		456276	0.987805	-0.156023	0.255363	0.541209
4	rs115111850	A	G	0.944	-0.114895	0.0204	1.71e-08		456276	0.940357	-0.0759999	0.118621	0.521722
5	rs11596214	G	A	0.597	0.0528012	0.0095	3.17e-08		456276	0.595692	-0.0742741	0.0582377	0.202182
6	rs1162202	C	T	0.63	0.0613961	0.0102	1.92e-09		456276	0.612024	0.0488309	0.0603523	0.418459
7	rs1438898	A	C	0.762	0.0628997	0.0108	4.88e-09		456276	0.75127	-0.00321997	0.0653462	0.9607
8	rs17576773	C	T	0.888	0.0963006	0.0151	1.63e-10		456276	0.874308	-0.134029	0.0846997	0.113558
9	rs17718444	C	T	0.695	0.0611986	0.0103	2.87e-09		456276	0.679573	-0.0622467	0.0603904	0.302664
10	rs2025286	A	C	0.553	-0.0548998	0.0093	4e-09		456276	0.569004	0.0165965	0.0573994	0.772473
11	rs2311059	G	A	0.314	-0.0580953	0.0105	3.16e-08		456276	0.300651	-0.0398601	0.061384	0.516108
12	rs2582895	C	A	0.634	0.0724974	0.0096	4.09e-14		456276	0.620468	0.0270684	0.0579023	0.640153
13	rs2886697	G	A	0.634	0.0587971	0.0096	7.9e-10		456276	0.630823	0.00401887	0.0584023	0.945138
14	rs4916723	A	C	0.553	-0.0852965	0.011	9.48e-15		456276	0.58006	-0.0319225	0.058162	0.583105
15	rs4925811	T	G	0.515	-0.0579999	0.0101	8.3e-09		456276	0.526308	-0.000770845	0.0564338	0.989102
16	rs549845	G	A	0.321	0.0788019	0.0102	9.03e-15		456276	0.299706	0.0535484	0.0614232	0.38332
17	rs6082363	T	C	0.296	0.0703	0.0101	4.38e-12		456276	0.288973	-0.0382085	0.0620573	0.538094
18	rs6537401	G	A	0.66	-0.0568032	0.01	1.4e-08		456276	0.666586	0.0328834	0.0595628	0.580894
19	rs704061	T	C	0.554	-0.0559039	0.0094	2.3e-09		456276	0.545574	-0.0784659	0.0564959	0.16487
20	rs73145587	A	T	0.91	0.101301	0.0184	3.67e-08		456276	0.897628	0.129416	0.092962	0.163881
21	rs7506904	G	A	0.343	-0.0559039	0.0098	1.24e-08		456276	0.370161	-0.123091	0.0580718	0.0340369
22	rs76284431	T	A	0.847	-0.0816006	0.0134	1.19e-09		456276	0.854882	0.071734	0.0801753	0.37094
23	rs76857496	C	A	0.87	0.0800027	0.014	1.24e-08		456276	0.861758	0.12218	0.0816707	0.134653
24	rs77960	G	A	0.665	-0.0732053	0.01	2.46e-13		456276	0.672698	0.0270308	0.0600366	0.652538
25	rs7844069	T	G	0.428	0.0551982	0.0095	6.74e-09		456276	0.416832	0.144601	0.0570523	0.0112598
26	rs9969232	G	A	0.344	-0.0683003	0.01	9.98e-12		456276	0.348958	-0.0303645	0.0593305	0.608802
Table S2.17. SNPs from GWAS on ASD and Colorectal cancer
				Exposure (ASD)					Outcome (Colorectal cancer )
Number	SNP	EA	OA	EAF	β	SE	P value		Samplesize	EAF	β	SE	P value
1	rs1088553	T	C	0.6478	-0.137803	0.0287	1.6e-06		456276	0.622025	0.164955	0.0581338	0.00454687
2	rs112096205	A	G	0.06728	0.247703	0.0512	1.29e-06		456276	0.0683907	-0.0252721	0.1118	0.821165
3	rs1513723	C	G	0.4169	-0.131602	0.0288	4.74e-06		456276	0.394142	0.0728482	0.058072	0.20968
4	rs6079556	A	C	0.434	-0.130701	0.0276	2.18e-06		456276	0.437513	0.0135383	0.0575676	0.814075
5	rs66847009	T	C	0.09763	-0.2409	0.0494	1.07e-06		456276	0.0910426	-0.056579	0.0982803	0.564825
6	rs7026354	A	G	0.4868	0.158899	0.0274	6.7e-09		456276	0.455207	0.127108	0.0567615	0.0251339
7	rs7836146	A	C	0.2058	-0.164097	0.0334	9.16e-07		456276	0.231997	-0.0748863	0.0668432	0.262574
8	rs78927543	T	G	0.04485	-0.397899	0.0862	3.93e-06		456276	0.0213415	-0.107067	0.195632	0.584181
9	rs9285005	A	G	0.124	-0.221395	0.0466	2.02e-06		456276	0.092437	0.17783	0.0968617	0.0663701
10	rs9393486	A	G	0.4103	-0.131704	0.0286	4.08e-06		456276	0.406208	0.0219039	0.0572256	0.701894
Table S2.18. SNPs from GWAS on PD and Colorectal cancer
				Exposure (PD)					Outcome (Colorectal cancer )
Number	SNP	EA	OA	EAF	β	SE	P value		Samplesize	EAF	β	SE	P value
1	rs112586150	A	G	0.044	0.457697	0.0981	3.1e-06		456276	0.0205344	-0.0474866	0.197498	0.809989
2	rs12289248	T	C	0.36	0.19	0.0409	3.42e-06		456276	0.364165	0.0550019	0.0602793	0.361531
3	rs142111923	A	G	0.0172	0.923	0.1842	5.39e-07		456276	0.00534901	0.322632	0.384574	0.401507
4	rs144783209	T	G	0.0384	0.531998	0.1105	1.47e-06		456276	0.0224435	-0.0913753	0.189657	0.629954
5	rs150769867	A	G	0.981	-0.797308	0.1728	3.94e-06		456276	0.99594	0.609171	0.444784	0.170815
6	rs1912779	T	G	0.111	0.3298	0.0682	1.32e-06		456276	0.0945202	-0.17684	0.0964697	0.0667849
7	rs41280169	T	C	0.0605	0.505497	0.1013	6e-07		456276	0.0561206	-0.186579	0.122139	0.126613
8	rs55888696	A	C	0.0236	0.786401	0.1569	5.35e-07		456276	0.0140251	-0.435057	0.2405	0.0704557
9	rs72737735	T	C	0.0645	0.462998	0.0994	3.23e-06		456276	0.0615165	-0.166743	0.116951	0.15394
10	rs77338525	T	C	0.0363	0.581098	0.1163	5.83e-07		456276	0.0234176	-0.182505	0.187197	0.329591
11	rs77941126	A	T	0.875	-0.303798	0.0641	2.16e-06		456276	0.893285	-0.0410712	0.0924355	0.656809
12	rs79918695	T	C	0.906	-0.3384	0.0681	6.83e-07		456276	0.915382	0.124929	0.100752	0.214986
13	rs79919349	A	G	0.0248	0.815798	0.1619	4.71e-07		456276	0.0135894	-0.189041	0.243138	0.436859
GWAS, Genome-Wide Association Studies; SNP:single nucleotide polymorphisms; EA: effect allele; OA: other allele; EAF: effect allele frequency; SE, standard error; BD, Bipolar Disorder; MDD, Major Depressive Disorder; ADHD, Attention Deficit Hyperactivity Disorder; ASD, Autism Spectrum Disorder; PD, Panic Disorder
